# Supplementary material for: High Levels of Admixture in Anopheles gambiae Populations from Côte d’Ivoire Revealed by Multilocus Genotyping
Source: Insects. 2022 Nov 26;13(12):1090. doi: 10.3390/insects13121090 (PMC9782310; doi:10.3390/insects13121090)
Supplement: Supplementary file 1 [file insects-13-01090-s001.zip]

Archive with 1 entries (1 files):
- insects-2031453-supplementary.xlsx
