# Supplementary material for: High Levels of Admixture in Anopheles gambiae Populations from Côte d’Ivoire Revealed by Multilocus Genotyping
Source: Insects. 2022 Nov 26;13(12):1090. doi: 10.3390/insects13121090 (PMC9782310; doi:10.3390/insects13121090)
Supplement: Supplementary file 1 [file insects-13-01090-s001.zip › insects-2031453-supplementary.xlsx]

## Sheet: Foglio1
Genome wide levels of admixture in Anopheles gambiae populations from Côte d'Ivoire revealed by multilocus genotyping
NaminataTondossama1,2, Zanakoungo I. Coulibaly2, Issouf Traoré1,2, Bérenger A. Ako2, Danielle D. Zoh1,3, Chiara Virgillito4,5, Négnorogo Coulibaly-Guindo1, Paola Serini4, Fabrice K. Assouho3, Ibrahima Dia6, , Andre O. Touré2, Maurice A. Adja1,3 ,Beniamino Caputo4 ,Alessandra della Torre4 and Verena Pichler4
Supplementary material
Tabel S1	Information on Ancestry Informative SNPs genotyped and primer sequences used for the amplicon sequencing approach
Table S2	Genotyping results obtained for 24 Ancestry Informative SNPs for IGS-An.gambiae, IGS-An.coluzzii and IGS-hybrids from a coastal (Ayame) and an inland (Petessou) village from Cote D'Ivoire
Table S3	Information on scientific publications reporting An.gambiae and An. coluzzii species composition in Cote d'Ivoire since 2010.

## Sheet: S1
Chromosome	Position	SNP	Label	Forward primer	Reverse primers
2L	209536	A > G	rs209536	CAT CAG AAT TAA AAG CAT ACC AGT GGG CTA A	CTT GTT CAT CCA ATT TGT AGC TAT CTG AAT AG
2L	927247	A > C	rs927247	TAA AGC AAC ACG AAA ATT AGA GGT GCG GC	TTG CTG ACA ATA GAT TTA TTG AAA AAG TTG G
2L	1274353	G > A	rs1274353	GAT CAC TTT TCT TAG CAG AGC ACA ACA	TGT AAG CTA AAC CAA ACC GAA CAA ATT
2L	1418210	C > T	rs1418210	GGG TTG TTT CGA ATG TGA CTC TTG T	ATG GTT TGT CAA AGC AGT GTC GAC AC
2L	1776348	C > G	rs1776348	GCC ATT ATT AGT TTT ATT GAC AAA TGA TTC TGG T	AGA AAG ATT ATC CGT CAT CTT ATT CAA CGA GT
2L	2431005	C > T	rs2431005	GGT ACA CAA TAC GTT CGA TAT GAT CAG CT	CGT TAG TGC ATC TAG AAT ATC GAC ACA G
2R	8368731	A > C	rs8368731	CAG ACA TAC TGC GCC AAT GTA CA	ATG TAC ATG GTT GGA GGT ATC GTT C
2R	17854287	A > C	rs17854287	GGN TGC TTA TTG TTA TTG ACG GTG AA	CGC TTG GCA TCC TCC AAA CAC
3L	129051	A > C	rs129051	CGA CTT CAC ATC AAA ATT GAC CAT CAT	TAG TTG TAC CCT GCG CAC TAC G
3L	193173	A > G	rs193173	CGT CAC AGC AGT TTG ACA TCT GAA	CAG CCC TTG AAA GCT CAT CAT AC
3R	34264	A > G	rs34264	CGC AAC GTG NAT CCC TAC TGA C	TCC AGA CAA TGG TAC GGA AAA TG
3R	38161	A > G	rs38161	ATT TGA GTC CAA ACT ACG CTG GCA CG	AAC GTA CAA ACA CAC ATC GCC CGT G
3R	42848	A > C	rs42848	CAT GGA TTT AAC GCG ATG CAA TTT CCA TT	TTT AAT GCC CCA ATG TAA CAT ATT AAA AAG
3R	71973	A > C	rs71973	GCA GTT CTA GAC ACA GGN AGA TAA AAA A	GAA ACT AGA CCT GCT GCG ATG ACG A
X	18758300	C > T	rs18758300	AAA ACG AGC ACA CTT AAT ATT TAA CAT AAN CT	GTT TAA AGT TGG GAG CAA ATG AAC CAT GA
X	19631625	C > G	rs19631625	TTG NCT GTA ATC GAG CTG CTC ATT T	AAG AGT GAC ACA GCT GTC TCA GAT
X	20014696	A > C	rs20014696	GAC TTC AGT GAC GGA TCA GAG GAC T	GCT AGT CAC CTA CAT GTA CCT GCT CT
X	20128328	C > T	rs20128328	CCC TCA CCA CTC ACT CAA TAG TAG T	TGG TTG AGT ATT CAT CTC CAC TTG AAA A
X	20129288	G > T	rs20129288	AGA AGC TAG CTG ATG CAA GCG TC	CGC GTA AAA CCT ACA GCA AAA TCG
X	22164043	C > T	rs22164043	AAC TCG AAC TGC AGA GAG AAC TAC C	GCT TTT ATG CGC TGT AGC ATT ATA TT
X	22798648	A > C	rs22798648	TGT NTA GAG GGT TTT TGA GTG AAA AAT TAA TAT	GTG TGG TCT TGC CCA ATA ATC ATA TTC TTA A
X	23468268	A > T	rs23468268	TTC ACA GAT TGC ACA CTG AGC TGG T	TTC ATC CAG TAG TAA TAG ATG AGG CGC TA
X	24229846	A > G	rs24229846	CGC TGC AAN TTT AAA ATT TTT ACT TTT ATC ATA G	GGT GAT TTA TGG AGG AAA GTT TTA AAA AAG TAT
X	24266728	A > T	rs24266728	GTC CAG GTC AAA ACC AAC ATT TGT TAC	GCA AAT ACG ATG GAT GGG AAA CTT GA

## Sheet: S2
specimen ID	village	IGS-ID	mulitlocus ID	2R_8368731	2R_17854287	3R_34264	3R_38161	3R_42848	3R_71973	2L_209536	2L_927247	2L_1274353	2L_1418210	2L_1776348	2L_2431005	3L_129051	3L_193173	X_18758300	X_19631625	X_20014696	X_20128328	X_20129288	X_22164043	X_22798648	X_23468268	X_24229846	X_24266728
C19A_R30	Piste 4	An.coluzzii	An.coluzzii	A/A	C/C	A/A	A/A	A/A	C/C	G/A	A/C	A/G	C/T	C/G	C/T	A/A	G/G	C/C	C/C	A/A	C/C	G/G	C/C	A/A	A/A	A/A	A/A
C19A_R40	Piste 4	An.coluzzii	An.coluzzii	A/A	C/C	A/A	A/A	A/A	C/C	G/A	C/C	G/G	T/T	G/G	T/T	A/A	G/G	C/C	C/C	A/A	C/C	G/G	C/C	A/A	A/A	A/A	A/A
C19A_R126	Piste 4	An.coluzzii	An.coluzzii	A/A	C/C	A/A	A/A	A/A	C/C	A/A	C/C	G/G	T/T	G/G	T/T	A/A	G/G	C/C	C/C	A/A	C/C	G/G	C/C	A/A	A/A	A/A	A/A
C19A_R130	Piste 4	An.coluzzii	An.coluzzii	A/A	C/C	A/A	A/A	A/A	C/C	NA	NA	NA	NA	NA	NA	A/A	NA	C/C	C/C	A/A	C/C	G/G	C/C	A/A	A/A	A/A	A/A
C19A_R132	Piste 4	An.coluzzii	An.coluzzii	A/A	C/C	A/A	A/A	A/A	C/C	NA	A/A	NA	NA	NA	NA	A/A	NA	C/C	C/C	A/A	C/C	NA	C/C	A/A	A/A	A/A	A/A
C19A_R138	Piste 4	An.coluzzii	An.coluzzii	A/A	C/C	A/A	A/A	A/A	C/C	A/A	C/C	G/G	T/T	G/G	T/T	A/A	G/G	C/C	C/C	A/A	C/C	G/G	C/C	A/A	A/A	A/A	A/A
C19A_R234	Piste 4	An.coluzzii	An.coluzzii	A/A	C/C	A/A	A/A	A/A	C/C	A/A	C/C	G/G	T/T	G/G	T/T	A/A	G/G	C/C	C/C	A/A	C/C	G/G	C/C	A/A	A/A	A/A	A/A
C19A_R235	Piste 4	An.coluzzii	An.coluzzii	A/A	C/C	A/A	A/A	A/A	C/C	A/A	C/C	G/G	T/T	G/G	T/T	A/A	G/G	C/C	C/C	A/A	C/C	G/G	C/C	A/A	A/A	A/A	A/A
C19A_R241	Piste 4	An.coluzzii	An.coluzzii	A/A	C/C	A/A	A/A	A/A	C/C	A/A	C/C	G/G	T/T	G/G	T/T	A/A	G/G	C/C	C/C	A/A	C/C	G/G	C/C	A/A	A/A	A/A	A/A
C19A_R287	Piste 4	An.coluzzii	An.coluzzii	A/A	C/C	A/A	A/A	A/A	C/C	A/A	C/C	G/G	T/T	G/G	T/T	A/A	G/G	C/C	C/C	A/A	C/C	G/G	C/C	A/A	A/A	A/A	A/A
C19A_R47	Piste 4	An.coluzzii/ An. gambiae	admixed	A/A	C/C	A/A	A/A	A/A	C/C	G/A	A/C	A/G	C/T	C/G	C/T	A/A	G/G	C/T	C/C	A/A	C/C	G/G	C/C	A/A	A/A	A/A	A/A
C19A_R39	Piste 4	An.coluzzii/ An. gambiae	admixed	A/A	C/C	A/A	A/A	A/A	C/C	G/A	A/C	G/G	T/T	G/G	T/T	A/A	G/G	C/T	C/G	A/C	C/T	G/T	C/T	A/C	A/T	A/A	A/T
C19A_R52	Piste 4	An.coluzzii/ An. gambiae	admixed	A/A	C/C	A/A	A/A	A/A	C/C	A/A	C/C	G/G	T/T	G/G	T/T	A/A	G/G	C/T	C/C	A/A	C/C	G/G	C/C	A/A	A/A	A/A	A/A
C19A_R64	Piste 4	An.coluzzii/ An. gambiae	An.coluzzii	A/A	C/C	A/A	A/A	A/A	C/C	NA	NA	NA	NA	NA	NA	A/A	NA	C/C	C/C	A/A	C/C	G/G	C/C	A/A	A/A	A/A	A/A
C19A_R233	Piste 4	An.coluzzii/ An. gambiae	An.coluzzii	A/A	C/C	A/A	A/A	A/A	C/C	G/G	A/C	A/G	C/T	C/G	C/T	A/A	G/G	C/C	C/C	A/A	C/C	G/G	C/C	A/A	A/A	A/A	A/A
C19A_R237	Piste 4	An.coluzzii/ An. gambiae	An.coluzzii	A/A	C/C	A/A	A/A	A/A	C/C	G/A	A/C	A/G	C/T	G/G	T/T	A/A	G/G	C/C	C/C	A/A	C/C	G/G	C/C	A/A	A/A	A/A	A/A
C19A_R240	Piste 4	An.coluzzii/ An. gambiae	admixed	A/A	C/C	A/A	A/A	A/A	C/C	A/A	C/C	G/G	T/T	G/G	T/T	A/A	G/G	C/T	C/G	A/C	C/T	G/T	C/T	A/C	A/T	A/G	A/T
C19A_R278	Piste 4	An.coluzzii/ An. gambiae	An.coluzzii	A/A	C/C	A/A	A/A	A/A	C/C	G/A	A/C	A/G	C/T	C/G	C/T	A/A	G/G	C/C	C/C	A/A	C/C	G/G	C/C	A/A	A/A	A/A	A/A
C19A_R31	Piste 4	An.gambiae	admixed	A/A	C/C	A/A	A/A	A/A	C/C	A/A	C/C	G/G	T/T	G/G	T/T	A/A	G/G	T/T	G/G	C/C	T/T	T/T	T/T	C/C	T/T	G/G	T/T
C19A_R53	Piste 4	An.gambiae	admixed	A/A	C/C	A/A	A/A	A/A	C/C	A/A	C/C	G/G	T/T	G/G	T/T	A/A	G/G	T/T	G/G	C/C	T/T	T/T	T/T	C/C	T/T	G/G	T/T
C19A_R55	Piste 4	An.gambiae	An.coluzzii	A/A	C/C	A/A	A/A	A/A	C/C	G/A	A/C	A/G	T/T	G/G	T/T	A/A	G/G	C/C	C/C	A/A	C/C	G/G	C/C	A/A	A/A	A/A	A/A
C19A_R232	Piste 4	An.gambiae	admixed	A/A	C/C	A/A	A/A	A/A	C/C	G/A	A/C	A/G	C/T	C/G	C/T	A/A	G/G	C/T	C/G	A/C	NA	G/T	C/T	A/C	A/T	A/A	A/T
C19A_R57	Piste 4	An.gambiae	admixed	A/A	C/C	A/A	A/A	A/A	C/C	G/A	A/C	A/G	C/T	C/G	C/T	A/A	G/G	T/T	G/G	C/C	T/T	T/T	T/T	C/C	T/T	G/G	T/T
C19A_R67	Piste 4	An.gambiae	admixed	A/A	C/C	A/A	A/A	A/A	C/C	A/A	C/C	G/G	T/T	G/G	T/T	A/A	G/G	T/T	G/G	C/C	T/T	T/T	T/T	C/C	T/T	G/G	T/T
C19A_R236	Piste 4	An.gambiae	An.gambiae	C/C	A/A	G/G	G/G	C/C	A/A	A/A	C/C	G/G	T/T	G/G	T/T	C/C	A/A	T/T	G/G	C/C	T/T	T/T	T/T	C/C	T/T	G/G	T/T
C19A_R281	Piste 4	An.gambiae	admixed	NA	NA	NA	NA	C/C	A/A	A/A	C/C	A/G	NA	G/G	C/T	NA	A/A	C/T	NA	A/C	NA	NA	C/T	A/C	A/T	G/G	A/T
C19A_R283	Piste 4	An.gambiae	An.gambiae	C/C	A/A	G/G	G/G	C/C	A/A	A/A	C/C	G/G	T/T	G/G	T/T	C/C	A/A	T/T	G/G	C/C	T/T	T/T	T/T	C/C	T/T	G/G	T/T
C19A_R285	Piste 4	An.gambiae	An.gambiae	C/C	A/A	G/G	G/G	C/C	A/A	A/A	C/C	G/G	T/T	G/G	T/T	C/C	A/A	T/T	G/G	C/C	T/T	T/T	T/T	C/C	T/T	G/G	T/T
C19A_R286	Piste 4	An.gambiae	An.gambiae	A/C	A/A	G/G	G/G	C/C	A/A	A/A	C/C	G/G	T/T	G/G	T/T	C/C	A/A	T/T	G/G	C/C	T/T	T/T	T/T	C/C	T/T	G/G	T/T
C19A_R73	Petessou	An.coluzzii	An.coluzzii	A/A	C/C	A/A	A/A	A/A	C/C	A/A	C/C	G/G	T/T	G/G	T/T	A/A	G/G	C/C	C/C	A/A	C/C	G/G	C/C	A/A	A/A	A/A	A/A
C19A_R243	Petessou	An.coluzzii	An.coluzzii	A/A	C/C	A/A	A/A	A/A	C/C	G/A	A/C	A/G	C/T	C/G	C/T	A/A	G/G	C/C	C/C	A/A	C/C	G/G	C/C	A/A	A/A	A/A	A/A
C19A_R248	Petessou	An.coluzzii	An.coluzzii	A/A	C/C	A/A	A/A	A/A	C/C	A/A	A/A	A/A	C/C	C/C	C/C	A/A	G/G	C/C	C/C	A/A	C/C	G/G	C/C	A/A	A/A	A/A	A/A
C19A_R254	Petessou	An.coluzzii	An.coluzzii	A/A	C/C	A/A	A/A	A/A	C/C	A/A	A/C	A/G	C/T	C/G	C/T	A/A	G/G	C/C	C/C	A/A	C/C	G/G	C/C	A/A	A/A	A/A	A/A
C19A_R255	Petessou	An.coluzzii	An.coluzzii	A/A	C/C	A/A	A/A	A/A	C/C	G/A	A/A	A/A	C/C	C/C	C/T	A/A	G/G	C/C	C/C	A/A	C/C	G/G	C/C	A/A	A/A	A/A	A/A
C19A_R259	Petessou	An.coluzzii	An.coluzzii	A/A	C/C	A/A	A/A	A/A	C/C	G/A	A/C	A/G	C/T	C/G	C/T	A/A	G/G	C/C	C/C	A/A	C/C	G/G	C/C	A/A	A/A	A/A	A/A
C19A_R265	Petessou	An.coluzzii	An.coluzzii	A/A	C/C	A/A	A/A	A/A	C/C	G/A	A/A	A/A	C/C	C/C	C/C	A/A	G/G	C/C	C/C	A/A	C/C	G/G	C/C	A/A	A/A	A/A	A/A
C19A_R266	Petessou	An.coluzzii	An.coluzzii	A/A	C/C	A/A	A/A	A/A	C/C	A/A	C/C	G/G	T/T	G/G	T/T	A/A	G/G	C/C	C/C	A/A	C/C	G/G	C/C	A/A	A/A	A/A	A/A
C19A_R272	Petessou	An.coluzzii/ An. gambiae	An.gambiae	C/C	A/A	G/G	G/G	C/C	A/A	A/A	C/C	G/G	T/T	G/G	T/T	C/C	A/A	T/T	G/G	C/C	T/T	T/T	T/T	C/C	T/T	G/G	T/T
C19A_R264	Petessou	An.gambiae	An.gambiae	C/C	A/A	G/G	G/G	C/C	A/A	A/A	C/C	G/G	T/T	G/G	T/T	C/C	A/A	T/T	G/G	C/C	T/T	T/T	T/T	C/C	T/T	G/G	T/T
C19A_R74	Petessou	An.gambiae	An.gambiae	C/C	A/A	G/G	G/G	C/C	A/A	A/A	C/C	G/G	T/T	G/G	T/T	C/C	A/A	T/T	G/G	C/C	T/T	T/T	T/T	C/C	T/T	G/G	T/T
C19A_R75	Petessou	An.gambiae	An.gambiae	C/C	A/A	G/G	G/G	C/C	A/A	A/A	C/C	G/G	T/T	G/G	T/T	C/C	NA	T/T	G/G	C/C	T/T	T/T	T/T	C/C	T/T	G/G	T/T
C19A_R77	Petessou	An.gambiae	An.coluzzii	A/A	C/C	A/A	A/A	A/A	C/C	A/A	C/C	G/G	T/T	G/G	T/T	A/A	G/G	C/C	C/C	A/A	C/C	G/G	C/C	A/A	A/A	A/A	A/A
C19A_R250	Petessou	An.gambiae	An.gambiae	C/C	A/A	G/G	G/G	C/C	A/A	A/A	C/C	G/G	T/T	G/G	T/T	C/C	A/A	T/T	G/G	C/C	T/T	T/T	T/T	C/C	T/T	G/G	T/T
C19A_R251	Petessou	An.gambiae	An.gambiae	C/C	A/A	G/G	G/G	C/C	A/A	A/A	C/C	G/G	T/T	G/G	T/T	C/C	A/A	T/T	G/G	C/C	T/T	T/T	T/T	C/C	T/T	G/G	T/T
C19A_R253	Petessou	An.gambiae	An.gambiae	C/C	A/A	G/G	G/G	C/C	A/A	A/A	C/C	G/G	T/T	G/G	T/T	C/C	A/A	T/T	G/G	C/C	T/T	T/T	T/T	C/C	T/T	G/G	T/T
C19A_R274	Petessou	An.gambiae	An.gambiae	C/C	A/A	G/G	G/G	C/C	A/A	A/A	C/C	G/G	T/T	G/G	T/T	C/C	A/A	T/T	G/G	C/C	T/T	T/T	T/T	C/C	T/T	G/G	T/T
C19A_R275	Petessou	An.gambiae	admixed	A/A	A/A	A/A	A/A	A/A	C/C	G/A	A/C	A/G	C/T	C/G	C/T	NA	A/G	C/C	C/C	A/A	C/C	G/T	C/C	A/A	A/A	A/A	A/A
C19A_R276	Petessou	An.gambiae	An.gambiae	C/C	A/A	G/G	G/G	C/C	A/A	A/A	C/C	G/G	T/T	G/G	T/T	C/C	A/A	T/T	G/G	C/C	T/T	T/T	T/T	C/C	T/T	G/G	T/T

## Sheet: S3
authors	journal	publication year	DOI	title	hybrid frequency	article focus	sampling method	diagnostic marker
Adjia et al.	Annals of Tropical Medicine & Parasitology	2011	10.1179/136485910X12851868780388	Contribution of Anopheles funestus, An. gambiae and An. nili (Diptera: Culicidae) to the perennial malaria transmission in the southern and western forest areas of Côte d'Ivoire.	NA	malaria transmission	adults	IGS
Ahoua Alou et al.	Malaria Journal	2010	10.1186/1475-2875-9-167	Distribution of ace-1R and resistance to carbamates and organophosphates in Anopheles gambiae s.s. populations from Côte d'Ivoire.	NA	insecticide resistance	larvae	IGS
Ahoua Alou et al.	Parasites & Vectors	2012	10.1186/1756-3305-5-289	Status of pyrethroid resistance in Anopheles gambiae s. s. M form prior to the scaling up of Long Lasting Insecticidal Nets (LLINs) in Adzopé, Eastern Côte d'Ivoire.	NA	insecticide resistance	larvae	IGS
Assogba et al.	Evolutionary Applications.	2018	10.1111/eva.12619	Adaptive deletion in resistance gene duplications in the malaria vector Anopheles gambiae.	0.02-0.05	insecticide resistance	larvae	SINE
Camara et al.	Parasites & Vectors	2018	10.1186/s13071-017-2546-1	Mapping insecticide resistance in Anopheles gambiae (s.l.) from Côte d'Ivoire.	NA	insecticide resistance	larvae	IGS
Caputo et al.	Infect Genet Evol.	2022	10.1016/j.meegid.2022.105215	Is Côte D'Ivoire a new high hybridization zone for the two major malaria vectors, Anopheles coluzzii and An. gambiae (Diptera, Culicidae)?	0.05-0.28	vector bionomics	adults	IGS
Chouaïbou et al.	Wellcome Open Research	2017	10.12688/wellcomeopenres.10662.1.	First report of the East African kdr mutation in an Anopheles gambiae mosquito in Côte d'Ivoire.	0.08	insecticide resistance	larvae	SINE
Edi et al.	Wellcome Open Research	2017	10.12688/wellcomeopenres.12246.1	First detection of N1575Y mutation in pyrethroid resistant Anopheles gambiae in Southern Côte d'Ivoire.	0.11	insecticide resistance	larvae	SINE
Fodjo et al.	BioMed Research International	2018	10.1155/2018/2874160	Insecticides Resistance Status of An. gambiae in Areas of Varying Agrochemical Use in Côte D'Ivoire.	0.02	insecticide resistance	larvae	SINE
Koffi et al.	Malaria Journal	2013	10.1186/1475-2875-12-151	Insecticide resistance status of Anopheles gambiae s.s population from M'Bé: a WHOPES-labelled experimental hut station, 10 years after the political crisis in Côte d'Ivoire.	NA	insecticide resistance	larvae	IGS
Konan et al.	Bull. Soc. Pathol	2011	10.1007/s13149-011-0176-y	Resistance of Anopheles gambiae s.l. to pyrethroids and DDT at Tiassalékro, an irrigated rice-growing village in the southern forest of Ivory Coast	NA	insecticide resistance	larvae	NA
Meiwald et al.	The Journal of Infectious Diseases	2022	10.1093/infdis/jiaa699	Association of Reduced Long-Lasting Insecticidal Net Efficacy and Pyrethroid Insecticide Resistance With Overexpression of CYP6P4, CYP6P3, and CYP6Z1 in Populations of Anopheles coluzzii From Southeast Côte d'Ivoire.	0.02	insecticide resistance	adults	SINE
Mouhamadou et al.	Infectious Diseases of Poverty	2019	10.1186/s40249-019-0572-2	Evidence of insecticide resistance selection in wild Anopheles coluzzii mosquitoes due to agricultural pesticide use.	0.04	insecticide resistance	larvae	SINE
Oumbouke et al.	Sci Rep	2020	10.1038/s41598-020-71933-8	Fine scale spatial investigation of multiple insecticide resistance and underlying target-site and metabolic mechanisms in Anopheles gambiae in central Côte d'Ivoire.	<0.01-0.02	insecticide resistance	larvae	SINE
Pelloquin et al.	Microbiol Spectr	2021	10.1128/Spectrum.00157-21	Overabundance of Asaia and Serratia Bacteria Is Associated with Deltamethrin Insecticide Susceptibility in Anopheles coluzzii from Agboville, Côte d'Ivoire.	<0.01	insecticide resistance	adults	SINE
Sadia‑Kacou et al.	Malar Journal	2017	10.1186/s12936-017-1804-1	Presence of susceptible wild strains of Anopheles gambiae in a large industrial palm farm located in Aboisso, South-Eastern of Côte d'Ivoire.	NA	insecticide resistance	larvae	SINE
Tia et al	Bull. Soc. Pathol. Exot.	2017	10.1007/s13149-017-0554-1	Distribution of species and kdr gene frequency among Anopheles gambiae s.s. and Anopheles coluzzii populations in five agricultural sites in Côte d'Ivoire	NA	vector bionomics	larvae	IGS
Wipf et al.	PLoS Genet.	2022	10.1371/journal.pgen.1009963	Multi-insecticide resistant malaria vectors in the field remain susceptible to malathion, despite the presence of Ace1 point mutations.	<0.01	insecticide resistance	larvae	SINE
Wolie et al.	Malaria Journal	2022	10.1186/s12936-022-04196-5	Entomological indicators of malaria transmission prior to a cluster-randomized controlled trial of a 'lethal house lure' intervention in central Côte d'Ivoire.	NA	malaria transmission	adults	IGS
Wolie et al.	Parasit Vectors	2021	10.1186/s13071-021-05079-5	Evaluation of the interaction between insecticide resistance-associated genes and malaria transmission in Anopheles gambiae sensu lato in central Côte d'Ivoire.	NA	insecticide resistance, malaria transmission	adults	IGS
Yokoly et al.	Malaria Journal	2021	10.1186/s12936-021-03938-1	Assessing Anopheles vector species diversity and transmission of malaria in four health districts along the borders of Côte d'Ivoire	NA	vector bionomics	adults	SINE
Zogo et al.	Parasite	2019	10.1051/parasite/2019040	Anopheles bionomics, insecticide resistance mechanisms, and malaria transmission in the Korhogo area, northern Côte d'Ivoire: a pre-intervention study.	NA	vector bionomics, malaria transmission	adults	IGS
Zoh et al.	Parasites & Vectors	2018	10.1186/s13071-018-2702-2	The current insecticide resistance status of Anopheles gambiae (s.l.) (Culicidae) in rural and urban areas of Bouaké, Côte d'Ivoire.	NA	insecticide resistance	larvae	IGS
Zoh et al.	J Med Entomol	2020	10.1093/jme/tjaa001	Role of Anopheles gambiae s.s. and Anopheles coluzzii (Diptera: Culicidae) in Human Malaria Transmission in Rural Areas of Bouaké, in Côte d'Ivoire.	NA	malaria transmission	adults	SINE
